# Supplementary material for: FLRT3 and TGF‐β/SMAD4 signalling: Impacts on apoptosis, autophagy and ion channels in supraventricular tachycardia
Source: J Cell Mol Med. 2024 Mar 20;28(7):e18237. doi: 10.1111/jcmm.18237 (PMC10955158; doi:10.1111/jcmm.18237)
Supplement: Supplementary file 2 — Table S1. [file JCMM-28-e18237-s001.xlsx]

## Sheet: Sheet1
Detailed information
Num	Gender	Age	Other disease		Num	Gender	Age	Diagnosis	Medical History (Y)		Onset Age	Other diseases
1	male	52	/		1	female	63	AVRT	13		50	DM
2	male	68	/		2	female	41	AVNRT	20		20	/
3	male	55	/		3	female	27	AVRT	20		7	/
4	male	66	/		4	female	58	AVNRT	10		48	HBP
5	male	49	/		5	male	50	AVNRT	one week		50	/
6	male	63	/		6	male	60	AVRT	20		40	HBP
7	male	68	/		7	female	62	AVNRT	10		52	/
8	female	58	/		8	female	58	AVNRT	10		48	/
9	female	61	/		9	female	57	AVNRT	10		47	/
10	female	63	/		10	female	43	AVRT	14		29	/
11	female	58	/		11	female	60	AVNRT	one month		60	HBP,CAD
12	female	45	/		12	female	53	AVNRT	10		43	HBP
13	female	69	/		13	female	39	AVNRT	nine months		38	/
14	female	50	/		14	female	67	AVRT	20		47	/
15	female	56	/		15	male	51	AVNRT	20		31	/
					16	female	43	AVNRT	one month		43	HBP
					17	female	48	AVNRT	10		38	/
					18	female	68	AVNRT	2		66	HBP
					19	female	50	AVRT	8		42	/
					20	male	56	AVRT	1		55	/
					21	female	66	AVRT	2		64	/
					22	male	48	AVRT	10		38	/
					23	female	60	AVNRT	0.5		60	/
					24	male	61	AVNRT	3		58	HBP,CAD
					25	male	36	AVRT	2		34	HBP
					26	female	40	AVRT	1		39	/
					27	female	53	AVNRT	10		43	HBP
					28	female	65	AVNRT	nine months		65	/
					29	female	21	AVNRT	4		17	/
					30	male	56	AVRT	3		53	HBP
					31	female	65	AVRT	5		69	/
					32	male	65	AVNRT	1		64	DM
					33	female	35	AVNRT	one month		35	/
					34	male	33	AVRT	two days		33	/
					35	female	56	AVNRT	1		55	/
					36	male	54	AVRT	2		52	/
					37	female	51	AVRT	10		41	/
					38	male	62	AVNRT	4		58	/
					39	female	57	AVRT	40		17	HBP
					40	female	62	AVNRT	10		52	/
					41	female	67	AVNRT	one week		67	/
					42	female	69	AVNRT	1		68	HBP,DM
					43	male	57	AVRT	10		47	HBP
					44	female	86	AVRT	8		78	/
					45	male	66	AVNRT	3		63	/
					46	female	49	AVNRT	two weeks		49	/
					47	male	53	AVRT	37		16	/
					48	female	86	AVNRT	12		74	HBP
					49	female	36	AVRT	10		26	/
					50	male	74	AVRT	2		72	/
					51	female	49	AVNRT	5		44	/
					52	female	64	AVNRT	15		49	/
					53	male	64	AVRT	20		44	/
					54	female	53	AVNRT	5		48	HBP
					55	female	30	AVNRT	one week		30	/
					56	male	40	AVRT	0.5		40	/
					57	male	54	AVNRT	5		49	HBP.DM
					58	female	57	AVNRT	4		53	DM
					59	female	43	AVRT	16		27	/
					60	female	62	AVNRT	20		42	/
					61	male	54	AVRT	1		53	/
					62	female	73	AVNRT	35		38	DM
					63	female	57	AVNRT	23		34	HBP
					64	female	66	AVNRT	2		64	/
					65	female	54	AVNRT	6		48	HBP
					66	female	51	AVRT	1		50	/
					67	male	38	AVRT	2		36	/
					68	male	55	AVRT	1		54	/
					69	female	47	AVNRT	1		46	/
					70	female	58	AVNRT	10		48	/
					71	male	44	AVRT	28		16	/
					72	female	51	AVRT	1		50	HBP
					73	male	39	AVRT	2		37	/
					74	male	40	AVRT	2		38	/
					75	male	20	AVRT	5		15	/
					76	male	29	AVRT	3		26	/
					77	female	36	AVRT	20		16	/
					78	female	25	AVNRT	10		15	/
					79	male	50	AVNRT	3		47	/
					80	male	47	AVRT	1		46	/
					81	female	50	AVRT	3		47	/
					82	female	22	AVRT	10		12	/
					83	male	60	AVNRT	5		55	/
					84	female	68	AVNRT	2		66	/
					85	female	52	AVNRT	1		51	/
HBP: Hypertension
DM: Diabetes Melllitus
CAD: Coronary arterial disease
AVRT: Atrioventricular reciprocating tachycardia
AVNRT:Atrioventricular nodal reentrant tachycardia
